# Supplementary material for: Identification and Validation of Nutrient State-Dependent Serum Protein Mediators of Human CD4+ T Cell Responsiveness
Source: Nutrients. 2021 Apr 28;13(5):1492. doi: 10.3390/nu13051492 (PMC8146063; doi:10.3390/nu13051492)
Supplement: Supplementary file 1 [file nutrients-13-01492-s001.zip]

Archive with 10 entries (10 files):
- Suppl Fig1.pdf.zip
- Suppl Fig2.pdf.zip
- Suppl Fig3.pdf.zip
- Suppl Fig4-Re.pdf.zip
- Suppl Fig5-Re.pdf.zip
- Suppl Table S1.xlsx.zip
- Suppl Table S2.xlsx.zip
- Suppl Table S3.xlsx.zip
- Suppl Table S4.xlsx.zip
- Suppl Table S5.xlsx.zip
